# Supplementary material for: A Novel In Vivo Model of Laryngeal Papillomavirus-Associated Disease Using Mus musculus Papillomavirus
Source: Viruses. 2022 May 8;14(5):1000. doi: 10.3390/v14051000 (PMC9147793; doi:10.3390/v14051000)
Supplement: Supplementary file 1 [file viruses-14-01000-s001.zip]

Archive with 1 entries (1 files):
- viruses-1693716-supplementary.pdf
